# Supplementary material for: Blueberry intake elevates post-exercise anti-inflammatory oxylipins: a randomized trial
Source: Sci Rep. 2023 Jul 24;13:11976. doi: 10.1038/s41598-023-39269-1 (PMC10366094; doi:10.1038/s41598-023-39269-1)
Supplement: Supplementary file 1 — Supplementary Information. [file 41598_2023_39269_MOESM1_ESM.xlsx]

## Sheet: COVER
	A=Prestudy; B=Post 2wk supplementation; C=Immediately post-exercise; D=1d post-exercise; E=2d post-exercise; F=3d post-exercise; G=4d post-exercise

## Sheet: Oxylipin
SUBJECT #: Prestudy	Supplement 1=placebo, 2=blueberry	10-HDoHE	11,12-diHETrE	11-HDoHE	11-HEPE	11-HETE	12,13-diHOME	12,13-EpOME	12-HEPE	12-HETE	12-HHTrE	13-HDoHE	13-HODE	13-HOTrE	13-HOTrE(y)	13-oxoODE	14,15-diHETrE	14-HDoHE	15d PGD2	15-HEPE	15-HETE	15-HETrE	15k PGE2	15-oxoETE	15R-LXA4	16-HDoHE	16-HETE	17-HDoHE	18-HEPE	19,20-DiHDPA	20cooh AA	20-HDoHE	4-HDoHE	5,15-diHETE	5,6-diHETrE	5-HEPE	5-HETE	5-HETrE	5-oxoETE	6S-LXA4	7(R) Maresin-1	7-HDoHE	8,15-diHETE	8,9-diHETrE	8,9-EET	8-HDoHE	8-HEPE	8-HETE	8-HETrE
3A	1	0.008754	0.27168	0.0166215	0.03651	0.20893	1.30725	2.488	0	0.50245	0.08898	4.37915e-05	2.57245	0.36507	0.22765	0.10208	0.177785	0.091265	0.12047	0.087565	0.36665	0.060765	0.145365	0.065395	0.0493165	0.044064	0.23939	0.17124	0.076385	0.387715	5.707	0.15046	0.034669	0.0190585	0.342335	0	0.70405	0	0.094145	0.13867	0.15855	0.013025	0.123	0.125845	0.06529	0.0248615	0.0043128	0.005019	0.021747
4A	1	0.0358055	0.430035	0.134215	0.048008	0.27528	1.42675	0.86315	0.0196865	0.53725	0.054375	0.069595	2.39315	0.337115	0.144605	0.229375	0.292455	0.10267	0.083985	0.046423	0.46523	0.00852	0.0403685	0.0298755	0.0456585	0.073275	0.34728	0.16848	0.12265	1.0822	7.1945	0.097455	0.18143	0.07107	0.367675	0.14306	0.72005	0.015583	0.127205	0.147135	0.267195	0.05496	0.0356265	0.160775	0.10989	0.0083685	1.3205e-07	0.18086	0.095955
5A	1	0	0.300575	0	0.0182265	0.09225	1.24995	3.33915	7.127e-07	0.074435	0.024201	0.064115	4.1712	0.30212	0.271875	0.338475	0.11145	0	0.08717	0.062215	0.13027	0.026071	0.078745	0.048735	0.040351	0.000167995	0.0300885	0	0.1536	0.291545	2.6092	0.0151385	0	0	0.210935	0	0.207445	0	0.08024	0.0334635	0.118085	0.0399855	0.0496825	0.0452075	0.122295	0.00408535	0	0	0.07383
6A	1	0	0.2435	0	0.00434405	0.080455	3.2519	0.96805	0	0.49935	0.08425	0.0357205	3.7066	0	0.342975	0.06105	0.19101	0.0178195	0.1018	0.0421235	0.45103	0.088615	0.30418	0.077935	0.012087	0.0268055	0.12566	0.067665	0.10552	0.7179	5.535	0.146755	0.131055	0	0.47369	0	0.56195	0.0115415	0.138815	0.10557	0.18226	0.0139655	0.048727	0.076945	0.11237	0.056545	1.77475e-07	0.0214045	0.08608
11A	1	0	0.117	0	0.09943	0.10462	1.40275	3.1254	0	0.071075	0.09497	0.0178065	1.48545	0.25803	0.209795	0.18282	0.208485	0.0054815	0.075755	0.061105	0.212215	0.06963	0.0219745	0.0374275	0.024433	0.036092	0.18485	0.101665	0.0226085	0.5165	4.1885	0.0241755	0.05123	0.057735	0.480435	0	0.39595	0.0005756	0.13083	0.049972	0.0349675	0.0156825	0.0320415	0.126685	0.045631	1.92415e-08	0	0.09863	0.0343705
12A	1	0.0473435	0.203075	0	0.0420735	0.119455	1.6358	3.3032	0	0	0.077775	0.0318005	1.6784	0.017755	0.09346	0.262115	0.20906	0.033072	0.127475	0.455595	0.3588	0.07569	0.15987	0.09019	0.026605	0.059245	0.1874	0.39157	0.0328755	1.17945	5.954	0.0423365	0.065655	0.06296	0.50345	0	0.469425	0	0.15552	0.123785	0.344795	0.109995	0.15957	0.0534	0.10963	0	0	0.09535	0.0753
14A	1	0	0.30456	0.0342335	0.043626	0.237005	2.12265	3.59395	0	0.39224	0.075905	0.052355	3.52125	0.12405	0.19176	0.363735	0.269605	0	0.051375	0.113525	0.46795	0.209065	0.033675	0.105645	0.0279015	0.034815	0.092465	0.16454	0.0041305	0.62605	5.644	0.068825	0.0103215	0.04459	0.4156	0	0.453975	0	0.112545	0.11306	0.145945	0.0062055	0.0494435	0.12206	0.16199	0	0	0	0.05629
16A	1	0	0.35364	0	0.0198045	0.08958	2.6594	1.63165	0.11809	0	0.181695	0.1198	3.7708	0.054885	0.368245	0.37477	0.18041	0.05473	0.05101	0.26757	0.297595	0.0159065	0.069695	0.130395	0.109415	0.080535	0.07568	0.381865	0.135425	0.56545	5.648	0.0888	0.193425	0.06475	0.30988	0.092355	0.54755	0.00374945	0.237295	0.054585	0.139365	0.006748	0.13786	0.0359675	0.117225	0.052175	0	0.0147405	0.073065
18A	1	0	0.21667	0.02398	0.035006	0.12417	1.63355	2.2718	0	0	0.106975	0.10444	1.99745	0.24029	0.49256	0.227355	0.195765	0	0.07988	0.11043	0.440675	0.023866	0.067285	0.061975	0.117445	0.0190795	0.23058	0	0.177445	0.69105	4.3104	0.014149	0	0.046025	0.197245	0	0.47319	0	0.17912	0.0419765	0.14273	0	0.0139525	0.041423	0.098515	0.030251	2.7048e-07	0.0100315	0.05679
21A	1	0.060155	0.26669	0	0.05001	0.13327	3.27115	1.22655	0.05293	0	0	0.084525	5.2115	0.490135	0.12515	0.54345	0.1618	0	0.08183	0.132685	0.304405	0.0206165	0.0467625	0.06823	0.07291	0.12161	0.034812	0.5497	0.018626	1.0659	5.9455	0.122935	0.217655	0.06734	0.5168	0.18922	0.72185	0.0053065	0.058955	0.254495	0.021239	0.073675	0.076685	0.133875	0.085095	0.0180165	0	0.11622	0.028835
22A	1	0	0.5408	0	0.0224295	0.150045	2.48905	13.3775	0	0	0.056005	0.073035	4.44455	0.59185	0.140665	0.336245	0.232145	0	0.067675	0.037792	0.30152	0.0283205	0.078255	0.048327	0.1166	0.042105	0.1385	0.264965	0.059005	0.65225	4.16945	0.0933	0.0060705	0.007028	0.304245	0	0.381685	0	0.05441	0.100035	0.092245	0.019389	0.087545	0.19781	0.119755	0.07127	0.0115825	0	0.118065
24A	1	0	0.362005	0	0.025672	0.1579	2.443	4.8964	0.027846	0.5561	0.28775	0.044923	2.8253	0.13535	0.09737	0.305825	0.26682	0.0078815	0.123045	0.226655	0.5888	0.13496	0.0478595	0.0109955	0.04101	0	0.037539	0.261005	0.078525	0.54635	9.76	0	0.06517	0.085155	0.134665	0.152355	0.90905	0	0.126095	0.0460225	0.127215	0	0.065165	0.177775	0.06779	0	0	0.012664	0.116785
27A	1	0	0.47224	0	0	0.240915	1.59485	1.3616	0	0.51485	0.15344	0	2.1183	0.297765	0.180465	0.30294	0.191695	0	0.081455	0.2049	0.256355	0.0197765	0.017876	0.08071	0.013557	0.056485	0.08017	0.327975	0.083485	0.413475	4.57165	0.09346	0.023377	0.0198445	0.24825	0.050275	0.401845	0	0.155045	0.063675	0.12611	0.063495	0.07583	0.10121	0	0.0121055	0	0	0.09361
28A	1	0	0.17777	0	0.050455	0.21329	2.19055	6.897	0	0.26391	0.0220565	0.09155	2.62005	0.0075405	0.33545	0.17284	0.214675	0.018121	0.14599	0.0313385	0.49369	0.16337	0.06138	0.253045	0.0178025	0.024561	0.15404	27.996	0.056915	0.453985	7.308	0.066685	0.06669	0.0130725	0.257315	0.021337	0.18678	0	0.11605	0.0214455	0.34057	0.031193	0.0939	0.200595	0.16319	4.14815e-07	0	0.017371	0.051535
30A	1	0	0.30014	0	0	0.103535	0.96805	3.22355	0	0	0.280485	0.176265	1.1754	0.046821	0.1658	0.051125	0.154515	0.000232725	0.041725	0.12927	0.33392	0.07882	0.068455	0.0224545	0.05509	0.052265	0.05142	0	0.19361	0.59815	5.0255	0.05239	0.00401905	0.105235	0.296155	0	0.5018	0	0.04062	0.013121	0.0446415	0	0.050225	0.12519	0	1.05345e-07	0	0.0470455	0.011461
31A	1	0.0125955	0.340275	0	0.0565	0.108045	2.14465	2.024	0	0.311055	0.0701	0.0254055	3.1832	0.060775	0.0377805	0.38004	0.35842	0.0245675	0.225885	0.09367	0.445125	0.100885	0.031433	0.11535	0.047061	0	0.11507	0	0.059105	0.436105	7.0075	0.12746	0	0.014253	0.28604	0	0.426295	1.05695e-07	0.075485	0.10227	0.25248	0	0.336525	0.222595	0.10112	0	0	0.0020315	0.0196295
32A	1	0.111785	0.366665	0	0.0130875	0.191445	2.07165	1.41155	0	0.9524	0	0.233135	3.3551	0.08752	0.637	0.09469	0.21654	0	0.11521	0.0455705	0.54	0.1434	0.07539	0.120925	0.076	0.021638	0.067925	0.54425	0.035065	0.58075	4.8448	0.162815	0.189785	0.010427	0.183355	0	0.603	0	0.207245	0.08331	0.13991	0.05283	0.0404995	0.126085	0.112495	0	0	0.028299	0.057415
34A	1	0.0275135	0.386815	0.0141185	0.025312	0.15052	3.3911	11.1035	0	0.1562	0.0197695	0.09886	3.0579	0.09707	0.05416	0.13313	0.24822	0	0.127645	0.0463285	0.492285	0.05801	0.041494	0.07061	0.084725	0.066875	0.19943	0.292785	0.02843	0.5218	6.1315	0.0257125	0.040229	0.06548	0.32844	0	0.4908	0	0.043743	0.114575	0.12355	0.021346	0.0242865	0.123005	0.00251935	0	0	0.007423	0.0109745
35A	1	0.09866	0.13244	0	0.0111125	0.119395	1.2503	5.367	0.1907	0.0238885	0	0.16625	2.23715	0.065795	0.448405	0.127775	0.11843	0.0197575	0.10464	0.20288	0.2345	0.045865	0.09124	0.025544	0.12026	0.085495	0.08123	0.70805	0.071805	0.77725	4.4113	0.091775	0.062785	0.034498	0.2307	0.13585	0.89395	0.0009393	0.14328	0.05295	0.087515	0.016889	0.022379	0.161635	0	0.0107205	0.0088515	0.0254175	0.159295
36A	1	0	0.2737	0	0.09511	0.171835	3.8515	14.13	0	0.39371	0.09097	0.183315	13.5985	0	0.28643	0.5646	0.182415	0	0.196445	0.047484	0.340355	0.0483635	0.149465	0.07953	0.08617	0.016777	0.125845	0.2481	0.00182855	0.326995	7.0545	0	0	0.0023337	0.20476	0	0.42758	2.49645e-08	0.12875	0.0409165	0.296045	0	0.075665	0.0411595	0.13704	0	0	0.0352075	0.051205
43A	1	0	0.123695	0	0.012525	0.19014	3.27795	16.4355	0	0.11723	0.072745	0.21725	3.5104	0.364315	0.287335	0.13902	0.130815	0.06894	0.098715	0.07514	0.36026	0.075295	0.015654	0.104095	0.04333	0.061705	0.123965	0.24626	0.09328	0.36931	4.9537	0.06414	0.12334	0.05176	0.43491	0	0.61095	0	0.280305	0.116905	0.17345	0	0.108885	0.16696	0.021037	0	0	0.002531	0.0392525
47A	1	0.08589	0.458135	0	0.0032948	0.369265	3.4351	3.24445	0.10627	1.42895	0.08338	0.0465955	5.537	0.06547	0.25072	0.277485	0.32137	0.264365	0.23008	0.12824	0.9197	0.164415	0.060005	0.06364	0.06786	0.062225	0.19511	0.54385	0.11972	1.38475	10.8115	0.26635	0.373015	0.0294175	0.373975	0	0.7645	0.00310905	0.35748	0.05543	0.336905	0.049776	0.06424	0.07675	0.16219	0.0207565	0	0.17046	0.032781
48A	1	0.009001	0.26664	0.09711	0.0315645	0.388055	1.5939	1.11725	0.118995	1.08645	0.077765	0.181965	3.52755	0.398625	0.296635	0.18679	0.264205	0	0.100545	0.242245	1.0816	0.04537	0.03196	0.075445	0.005659	0.13185	0.123055	0.445245	0.196825	0.38449	6.116	0.08159	0.25026	0.0193675	0.6004	0.061985	1.63785	0	0.357745	0.183735	0.0145735	0	0.08321	0.219095	0.12373	0.050245	0	0.07142	0.173905
49A	1	0	0.21496	0	0.0240415	0.117535	1.5018	3.3524	0	0	0.0269905	0.085275	2.82985	0.304075	0.42157	0.178345	0.155335	0.11387	0.08206	0.0225025	0.421075	0.126225	0.07537	0.083365	0.09602	0.0168055	0.17288	0.491515	0.10095	0.88715	3.69145	0	0.237745	0.010118	0.062095	0.06223	0.410495	0	0.169305	0.097775	0.080975	0.0326315	0.138795	0.13906	0	0	0	0.0125435	0.06417
53A	1	0	0.15594	0.048358	0.0062005	0.0441345	0.7587	3.7219	0	0	0.149005	0.06011	0.968	0.07154	0.42873	0.297485	0.148065	0	0.10695	0.137015	0.39436	0.06656	0.061805	0.052335	0.088505	0.0282785	0.23598	0	0.103435	0.274445	3.4	0	0	0.0472435	0.079005	0	0.205165	0	0.109935	0.05774	0.278015	0.00328505	0.0377135	0.17048	0.21366	0	0	0	0.009309
55A	1	0	0.41601	0	0.041744	0.207765	1.0641	1.59635	0	0.065965	0	0.209325	2.26645	0.045388	0.61135	0.203725	0.2009	0.0076555	0.10183	0.098885	0.386065	0.102855	0.061185	0.0253495	0.069835	0.024919	0.082055	1.777	0.09089	0.8857	3.26255	0.16304	0.204665	0.039695	0.35996	0	1.7466	0.00135405	0.27187	0.18882	0.11222	0.035	0.024716	0.043995	0.260235	0.0124965	0	0.0295175	0.07049
1A	2	0.06883	0.224155	0.06887	0.044522	0.066895	1.2286	2.60555	0.074295	0	0.05957	0.052735	1.9824	0.034386	0.08311	0.10794	0.15726	0.0797	0.055305	0.16821	0.17686	0.073285	0.063115	0.17373	0.0416995	0.038913	0.13805	1.26975	0.019231	0.78175	6.04	0.04689	0.0197555	0	0.158	0	0.171635	0.0064125	0.10987	0.13491	0.178765	0.052185	0.074695	0.0410585	0.145685	0	0	0.020089	0.0260575
7A	2	0.0027818	0.379125	0.019276	0.0235065	0.206715	0.63095	2.4329	0.09729	0.205255	0.21108	0.17105	1.1879	0.401745	0.23822	0.034419	0.153405	0	0.117875	0.0498975	0.31872	0.0456635	0.038386	0.0200335	0.096295	0.06674	0.103915	0.170285	0.088675	0.90665	4.49705	0.12812	0.0433	0.084645	0.438615	0.07793	0.9253	0.0167285	0.21268	0.113445	0.167375	0.022857	0.065665	0.06733	0.082385	0.058975	0.019627	0.133595	0.08035
8A	2	0.0151735	0.24311	0.00364165	0.0198725	0.22585	3.25805	5.91	0	0	0.0314385	0.021128	7.2735	0.23011	0.088415	0.447375	0.16763	0.173835	0.13257	0.088725	0.376105	0.08486	0.0193645	0.05337	0.048414	0.086345	0.24488	0.58005	0.06856	0.65945	5.5185	0.1178	0.191405	0.02662	0.400315	0	0.79785	0	0.143775	0.07658	0.16226	0.0084245	0.06435	0.067015	0.09865	0.0453175	0	0.034126	0.09171
9A	2	0.014565	0.48352	4.77945e-10	0.0296255	0.19888	0.9296	2.29615	0	0.266015	0.0774	0.059395	1.77465	0.190215	0.09676	0.36537	0.201585	0	0.05892	0.086655	0.40761	0.05477	0.13898	0.0391615	0.090035	0.057025	0.099135	0.114395	0.0533	0.54065	7.203	0.207465	0.15155	0.043299	0.60835	0	1.00575	0.017401	0.366375	0.023573	0.126495	0.00200185	0.043483	0.159765	0.10209	0.068175	0	0.14571	0.08515
10A	2	0.0078645	0.447235	0	0	0.0817	1.65845	2.9659	0	0.262195	0.073515	0.084925	1.88035	0.1577	0.380555	0.22739	0.19568	0.0144915	0.159075	0.129595	0.56825	0.062215	0.0226255	0.08178	0.042708	0.06396	0.22551	0.15084	0.03158	0.67405	5.289	0.16024	0.038688	0	0.206395	0	0.391985	0	0.251305	0.100745	0.13746	0.0016814	0.07794	0.17682	0.115645	0.073595	0.07872	0.282315	0.038917
13A	2	0.006892	0.13321	0	0.014722	0.063935	1.3812	2.9748	0	0	0.26205	0.14135	2.82385	0.10172	0.4169	0.11124	0.24472	0.05645	0.145695	0.17403	0.39814	0.00135615	0.060735	0.13609	0.0486775	0.054005	0.1256	0.19721	0.087325	1.38425	5.1325	0.259155	0.20209	0	0.5259	0.223765	0.9261	0.0144705	0.214835	0.056795	0.0406975	0.089505	0.06849	0.13076	0.17832	0.08621	0.0267095	0.11605	0.0481725
17A	2	0.127695	0.05568	0.0426635	0.0135845	0.07195	0.59185	1.0452	0.069815	0	0.019308	0.2175	0.83795	0.10222	0.116495	0.105905	0.1152	0.0153375	0.07123	0.209275	0.249635	0.021024	0.039754	0.067175	0.1287	0.11897	0.16462	0.19771	0.13043	0.8434	4.61205	0.0213415	0.25325	0	0.174665	0.214915	0.47926	0	0.234105	0.0329215	0.039924	0	0.005585	0.1194	0.026648	0.07235	0.0269065	0	0.023688
19A	2	0	0.14699	0	0.008448	0.076	0.7725	2.85885	0	0	0.17283	0.187525	1.62485	0.117145	0.329795	0.14182	0.20692	0.00472795	0.12833	0.16909	0.487615	0.020464	0.043628	0.06784	0.0137835	0.025621	0.02054	0.120345	0.10709	0.7309	3.87825	0.05452	0.020964	0	0.29079	0	0.36256	0.007328	0.10621	0.0434205	0.193555	0.026963	0.06208	0.19995	0.110715	0	0	1.27255e-09	0.0064835
20A	2	0	0.18892	0	0	0.116385	1.96425	1.6523	0.030923	0.08063	0.028837	0.0322305	3.3254	0.216625	0.19332	0.27704	0.127725	0.089725	0.06677	0.043174	0.5085	0.048378	0.0384585	0.097805	0.11357	0	0.215165	0.12419	0.20144	0.33585	4.05775	0.08545	0	0.136095	0.46156	0	0.38347	0.0089565	0.023719	0.079405	0.385055	0	0.131835	0.0177725	0.066015	0	0	0.096415	0.06458
23A	2	0	0.14942	0	0.0459915	0.095315	1.1325	3.45625	0	6.1575e-07	0.15951	0.0420435	1.78705	0.0474995	0.384005	0.109705	0.164445	0	0.07478	0.121415	0.289005	0.013378	0.06554	0.117435	0.0133465	0	0.017861	0	0.0412075	0.87385	4.68265	0	0	0.071755	0.249855	0	0.3321	0	0.171125	0.08759	0.164395	0.0104665	0.0451935	0.125085	0.036068	0	0	0	0.051495
25A	2	0	0.05604	0	0.0332145	0.156305	1.5821	0.6526	0	0.013655	0.063695	0.11218	5.497	0.296225	0.081475	0.39056	0.26619	0	0.07949	0.135565	0.297485	0.043224	0.0206165	0.105715	0.058885	0.0412055	0.0266685	0.0337695	0.009622	0.57545	6.9405	0.103265	0	0.017939	0.164965	0	0.308095	0	0.0535	0.022039	0.160575	0	0.0280215	0.11737	0.0129835	0	0	0	0.06227
29A	2	0	0.419725	0.07942	0.07498	0.21135	1.1395	2.62865	0	0.2637	0.15129	0.115505	1.7642	0.0290915	0.171445	0.12386	0.23847	0.0208865	0.133955	0.102975	0.34556	0.067945	0.082895	0.0294	0.12966	0.054665	0.25407	0.31446	0.093435	0.6644	10.7395	0.055435	0.11125	0.037359	0.68185	0	0.90535	0	0.106025	0.07789	0.217175	0.015648	0.181415	0.165775	0	0.03577	0	0	0.09082
33A	2	0.0166685	0.165	0.0402585	0	0.28131	1.9703	2.3379	0.032086	0.128845	0.110745	0.104825	3.1029	0.12894	0.5077	0.112495	0.21721	0.0499415	0.134705	0.198375	0.53105	0.006804	0.114355	0.041524	0.20339	0.059135	0.07698	1.22925	0.08253	0.7723	5.333	0.152805	0.306555	0.0354285	0.296005	0	0.62835	0	0.11895	0.10363	0.0666	0	0.0168275	0.085715	0.014386	0.0421225	0	2.1153e-07	0.075715
37A	2	0	0.34118	0	0.0393475	0.14054	2.1397	0.5377	0	0.0383395	0.019457	0.110115	2.91075	0.07618	0.426345	0.106145	0.299035	0.061625	0.10627	0.05656	0.27188	0.07517	0.080545	0.0222925	0.094465	0.023156	0.182175	0.052685	0.016939	0.350565	8.551	0.0249285	0.082315	0.034145	0.05618	0	0.54165	0	0.08319	0.07565	0.08385	0.0931	0.0315415	0.100205	0.088955	0.0095555	0	0.016025	0.027188
38A	2	0	0.421105	0.0249565	0.0041476	0.107915	3.1374	5.5225	0	0.14295	0.057305	0.21693	3.5965	0	0.29687	0.25626	0.406665	0.07658	0.17592	0.041388	0.37418	0.215305	0.030597	0.194455	0.0429545	0.07048	0.116105	0.24183	0.0386595	1.0419	5.9665	0.070305	0.059335	0.034652	0.36847	0	0.7762	3.29565e-08	0.030937	0.09539	0.274435	0.008532	0.15192	0.180765	0.0292275	0.0181045	0	0	0.0086505
40A	2	0	0.28597	0.00377315	0.0182685	0.153465	0.9386	0.434325	0	0.280915	0.022794	0.07483	2.37425	0	0.469635	0.8054	0.202295	0	0.248695	0.071655	0.72975	0.261565	0.018147	0.0267835	0.1622	0.038308	0.096395	0.93015	1.1726e-07	0.18493	6.0795	0.18098	0.0467205	0.073975	0.286655	0.0731	1.01165	0	0.166565	0.051145	0.071345	0.0036055	0.0344415	0.20404	0.028886	0.015162	0	0.17443	0.061125
41A	2	0	0.328405	0.0263695	0	0.20052	1.77045	1.6929	0	4.8519e-07	0.070785	0.05228	2.6985	0.24918	0.7872	0.213	0.14874	0.066725	0.051305	0.113475	0.35144	0.205175	0.011471	0.06195	0.06957	0	0.304465	0.164325	0.0217445	0.351055	3.91355	0.0142975	0.09908	0	0.33497	0	1.0277	0.00072735	0.48669	0.09265	0.59935	0	0.064955	0.019684	2.32645e-07	0	0	0	0.11563
44A	2	0	0.1427	0.0426925	0	0.117095	2.18775	5.5495	0	0.17821	0	0.107775	3.45085	3.66735e-10	0.245955	0.057625	0.13979	0.24327	0.074665	0.141185	0.31827	0.0453295	0.07317	0.06335	0.0399215	0.0465805	0.23674	0.0435675	0.10877	0.398945	3.26425	0.045086	0.10945	0	0.278925	1.08215e-07	0.50605	0.00262775	0.19877	0.19535	0.098235	8.3995e-08	0.09317	0.081675	0.0174645	0.064465	0.023001	0	0.0243825
45A	2	0.0384315	0.24875	0	0.033194	0.22579	1.4725	5.9445	0	0.19668	0.029221	0.135405	1.9994	0.12686	0.7835	0.213905	0.199755	0.0184965	0.1012	0.049626	0.499635	0.109135	0.07589	0.094255	0.0314965	0.057905	0.06945	0.381715	0.05139	0.49639	5.307	0.05135	0.271845	0.014091	0.5511	0.101075	0.97285	0	0.320005	0.1223	0.5432	0.133	0.120865	0.19218	0.0155435	0.0192825	0	0	0.09883
46A	2	0.041234	0.345165	0	0	0.319545	2.2953	6.106	0.022351	0.63955	0.078405	0.203835	2.7257	0.134315	0.07879	0.329495	0.34808	0.140965	0.0395	0.152645	0.45701	0.05787	0.0163735	0.06357	0.139375	0.06654	0.35031	0.469235	0.0217545	0.94375	6.806	0.13091	0.09328	0.05973	0.393385	0	0.6801	0	0.24432	0.208115	0.3762	0.070665	0.221495	0.248685	0.022562	0	0	0.0108865	0.10706
50A	2	0.071285	0.361515	0.037829	0.0259785	0.265675	0.82905	3.6052	0.0027236	0.23726	0.13083	0.313825	2.17075	0.056275	0.44824	0.58655	0.34345	0	0.21189	0.06586	0.443605	0.0169465	0.0255705	0.136915	0.09963	0.0092505	0.026018	0	0.05218	0.66725	4.27615	0.088465	0.077235	0.062265	0.380235	0	1.5161	0.013221	0.19463	0.050445	0.180105	0.012182	0.108665	0.31039	0.11446	0.065145	0	0.099155	0.069815
57A	2	0.024889	0.18471	0	0.01885	0.24837	1.1639	3.8623	6.8285e-10	0.45498	0.0152645	0.147575	1.5112	0.40901	0.180905	0.131475	0.2929	0.10467	0.161545	0.079295	0.52185	0.051405	0.057485	0.0175715	0.11469	0.031615	0.05983	0.4839	0.06528	0.85265	3.179	0.06606	0.214845	0.0442725	0.25894	0	0.70505	0.012681	0.213835	0.075785	0.301135	1.85405e-07	0.12208	0.098525	0.09893	0.09576	0	0.016944	0
58A	2	0.192725	0.183445	0	0.0115305	0.29426	2.0362	5.1485	0.005639	0.22589	0.188215	0.08416	3.07005	0	0.216065	0.08615	0.25453	0.103105	0.2134	0.0216585	0.8386	0.0440285	0.08623	0.09056	0.023378	0.076755	0.18624	0.146115	0.121555	1.34605	4.359	0.33829	0.32529	0	0.48052	0	1.0485	0.006159	0.13322	0.14013	0.36434	0	0.127575	0.169665	0.0459935	0.0596	0	0	0.076755
	PLACEBO	0.0191347	0.295987	0.0141783	0.031388	0.168801	2.07644	4.46426	0.0244045	0.305673	0.0838303	0.0951331	3.3755	0.185744	0.274921	0.247588	0.207784	0.0319396	0.108102	0.121121	0.426324	0.0769706	0.0744903	0.0749048	0.059831	0.0456797	0.135862	1.39014	0.0854669	0.639104	5.58675	0.079221	0.0974073	0.0380176	0.315474	0.0349487	0.609761	0.00162148	0.152001	0.092363	0.160829	0.0253876	0.0790834	0.123676	0.096642	0.0143037	0.000951822	0.0386226	0.0646979
	BLUEBERRY	0.0273493	0.258047	0.0169457	0.0199906	0.170685	1.57438	3.14002	0.0145705	0.157177	0.088415	0.121266	2.66826	0.135019	0.305291	0.232223	0.221377	0.0574144	0.119265	0.107406	0.424381	0.070665	0.0532144	0.0783809	0.0802976	0.0472685	0.145249	0.322425	0.0657695	0.712019	5.46199	0.104485	0.118183	0.0337509	0.349854	0.0300341	0.713202	0.0046397	0.181941	0.089561	0.214458	0.0239486	0.0844473	0.133897	0.0631136	0.0360691	0.00760713	0.0498148	0.0580367
	SD-Placebo	0.0336467	0.11345	0.0327282	0.0256565	0.0835822	0.886575	4.35384	0.0506929	0.37914	0.0760449	0.0696835	2.37209	0.167883	0.160792	0.132595	0.0610214	0.0585951	0.0476956	0.0976407	0.20027	0.0530491	0.060107	0.0482666	0.0350405	0.0340805	0.0766726	5.4383	0.0552903	0.290063	1.86775	0.0650551	0.102508	0.0286573	0.136604	0.0584493	0.370075	0.00380845	0.0873083	0.0573802	0.0991041	0.028124	0.0655916	0.0579927	0.0677597	0.0209733	0.00288131	0.0520259	0.0429342
	SD-Blueberry	0.0480049	0.125331	0.0241754	0.0191801	0.080084	0.727854	1.81163	0.0282045	0.165264	0.072003	0.0718377	1.41079	0.120358	0.205361	0.186869	0.076671	0.0641315	0.0572121	0.0543394	0.152828	0.0678538	0.0333773	0.048695	0.0506278	0.0295307	0.0947621	0.364207	0.0477958	0.302087	1.74998	0.0831349	0.101959	0.0354413	0.155809	0.0664506	0.323991	0.0062265	0.108668	0.0481447	0.151587	0.0374221	0.05426	0.0726349	0.0506253	0.0327082	0.0181126	0.0759657	0.0336799
	SE-Placebo	0.00659866	0.0222494	0.00641854	0.00503165	0.0163918	0.173872	0.853859	0.0099417	0.0743554	0.0149136	0.0136661	0.465206	0.0329246	0.0315339	0.026004	0.0119673	0.0114914	0.00935388	0.0191489	0.0392762	0.0104038	0.011788	0.00946585	0.006872	0.00668373	0.0150367	1.06654	0.0108433	0.056886	0.366295	0.0127583	0.0201034	0.00562017	0.0267902	0.0114628	0.0725776	0.000746898	0.0171226	0.0112532	0.0194359	0.00551557	0.0128636	0.0113733	0.0132888	0.00411321	0.000565071	0.0102031	0.00842008
	SE-Blueberry	0.0100097	0.0261334	0.00504092	0.00399932	0.0166987	0.151768	0.377751	0.00588104	0.03446	0.0150137	0.0149792	0.294171	0.0250965	0.0428206	0.0389649	0.015987	0.0133723	0.0119295	0.0113305	0.0318669	0.0141485	0.00695966	0.0101536	0.0105566	0.00615758	0.0197593	0.0759424	0.0099661	0.0629896	0.364896	0.0173348	0.0212598	0.00739001	0.0324885	0.0138559	0.0675569	0.00129831	0.0226588	0.0100389	0.0316081	0.00780305	0.011314	0.0151454	0.0105561	0.00682014	0.00377675	0.01584	0.00702273
	TTEST	0.487404	0.271666	0.740688	0.0880243	0.936336	0.036811	0.181212	0.414237	0.0890266	0.829991	0.202918	0.218521	0.235795	0.564862	0.739232	0.4934	0.152868	0.460155	0.553732	0.970008	0.717114	0.139351	0.80325	0.103369	0.863182	0.703448	0.352747	0.191441	0.393463	0.811122	0.239414	0.481337	0.643644	0.414575	0.784153	0.306123	0.0436477	0.290763	0.854965	0.145005	0.878869	0.758337	0.586863	0.0582812	0.00729314	0.0706381	0.546376	0.552344
[truncated: 490 more columns]
